# Supplementary material for: Fast and Sensitive Detection of Anti-SARS-CoV-2 IgG Using SiO2@Au@CDs Nanoparticle-Based Lateral Flow Immunoassay Strip Coupled with Miniaturized Fluorimeter
Source: Biomolecules. 2024 Dec 9;14(12):1568. doi: 10.3390/biom14121568 (PMC11673715; doi:10.3390/biom14121568)
Supplement: Supplementary file 1 [file biomolecules-14-01568-s001.zip]

Archive with 2 entries (2 files):
- biomolecules-3277503-supplementary.pdf
- video S1.mp4
